# Supplementary material for: The CIC-ERF co-deletion underlies fusion-independent activation of ETS family member, ETV1, to drive prostate cancer progression
Source: eLife. 2022 Nov 16;11:e77072. doi: 10.7554/eLife.77072 (PMC9668335; doi:10.7554/eLife.77072)
Supplement: Figure 2—figure supplement 1—source data 1. [file elife-77072-fig2-figsupp1-data1.zip]

Archive with 10 entries (7 files):
- Figure 2 - figure supplement 1 - source data 1/
- Figure 2 - figure supplement 1 - source data 1/CIC.jpg
- Figure 2 - figure supplement 1 - source data 1/.DS_Store
- __MACOSX/
- __MACOSX/Figure 2 - figure supplement 1 - source data 1/
- __MACOSX/Figure 2 - figure supplement 1 - source data 1/._.DS_Store
- Figure 2 - figure supplement 1 - source data 1/Figure 2 - figure supplement A - Source data.pdf
- __MACOSX/Figure 2 - figure supplement 1 - source data 1/._Figure 2 - figure supplement A - Source data.pdf
- Figure 2 - figure supplement 1 - source data 1/ERF.jpg
- Figure 2 - figure supplement 1 - source data 1/HSP90.jpg
