# Supplementary material for: The CIC-ERF co-deletion underlies fusion-independent activation of ETS family member, ETV1, to drive prostate cancer progression
Source: eLife. 2022 Nov 16;11:e77072. doi: 10.7554/eLife.77072 (PMC9668335; doi:10.7554/eLife.77072)
Supplement: Figure 3—figure supplement 1—source data 1. [file elife-77072-fig3-figsupp1-data1.zip]

Archive with 16 entries (13 files):
- Figure 3 - figure supplement 1 - source data 1/
- Figure 3 - figure supplement 1 - source data 1/CIC.jpg
- __MACOSX/
- __MACOSX/Figure 3 - figure supplement 1 - source data 1/
- __MACOSX/Figure 3 - figure supplement 1 - source data 1/._CIC.jpg
- Figure 3 - figure supplement 1 - source data 1/.DS_Store
- __MACOSX/Figure 3 - figure supplement 1 - source data 1/._.DS_Store
- Figure 3 - figure supplement 1 - source data 1/Supplementary figure 3-figure supplement A and B-Source data.pdf
- __MACOSX/Figure 3 - figure supplement 1 - source data 1/._Supplementary figure 3-figure supplement A and B-Source data.pdf
- Figure 3 - figure supplement 1 - source data 1/ERF.jpg
- __MACOSX/Figure 3 - figure supplement 1 - source data 1/._ERF.jpg
- Figure 3 - figure supplement 1 - source data 1/B-actin.jpg
- __MACOSX/Figure 3 - figure supplement 1 - source data 1/._B-actin.jpg
- Figure 3 - figure supplement 1 - source data 1/ERF.repeat.jpg
- __MACOSX/Figure 3 - figure supplement 1 - source data 1/._ERF.repeat.jpg
- __MACOSX/._Figure 3 - figure supplement 1 - source data 1
