# Supplementary material for: The CIC-ERF co-deletion underlies fusion-independent activation of ETS family member, ETV1, to drive prostate cancer progression
Source: eLife. 2022 Nov 16;11:e77072. doi: 10.7554/eLife.77072 (PMC9668335; doi:10.7554/eLife.77072)
Supplement: Figure 4—source data 2. — Cropped images and description shown in Figure 4F. [file elife-77072-fig4-data2.zip]

Archive with 6 entries (3 files):
- Figure 4 - source data 2/
- Figure 4 - source data 2/ETV1.tif
- Figure 4 - source data 2/Figure 4F-source data.pdf
- __MACOSX/
- __MACOSX/Figure 4 - source data 2/
- __MACOSX/Figure 4 - source data 2/._Figure 4F-source data.pdf
