# Supplementary material for: The CIC-ERF co-deletion underlies fusion-independent activation of ETS family member, ETV1, to drive prostate cancer progression
Source: eLife. 2022 Nov 16;11:e77072. doi: 10.7554/eLife.77072 (PMC9668335; doi:10.7554/eLife.77072)
Supplement: Figure 4—source data 3. — Cropped images and description shown in Figure 4G. [file elife-77072-fig4-data3.zip]

Archive with 6 entries (3 files):
- Figure 4 - source data 3/
- Figure 4 - source data 3/ETV1.jpg
- Figure 4 - source data 3/Figure 4G - source data.pdf
- __MACOSX/
- __MACOSX/Figure 4 - source data 3/
- __MACOSX/Figure 4 - source data 3/._Figure 4G - source data.pdf
