# Supplementary material for: The CIC-ERF co-deletion underlies fusion-independent activation of ETS family member, ETV1, to drive prostate cancer progression
Source: eLife. 2022 Nov 16;11:e77072. doi: 10.7554/eLife.77072 (PMC9668335; doi:10.7554/eLife.77072)
Supplement: Figure 4—figure supplement 1—source data 1. [file elife-77072-fig4-figsupp1-data1.zip]

Archive with 2 entries (2 files):
- F1S1SD1a.jpg
- F1S1SD1b.jpg
